# Supplementary material for: Research Priorities to Improve the Management of Acute Malnutrition in Infants Aged Less Than Six Months (MAMI)
Source: PLoS Med. 2015 Apr 21;12(4):e1001812. doi: 10.1371/journal.pmed.1001812 (PMC4405387; doi:10.1371/journal.pmed.1001812)
Supplement: S1 Table — (XLSX) [file pmed.1001812.s001.xlsx]

## Sheet: Table 1a
S1 Table: Research questions ranked by research priority scores
Research instrument	Research Avenue	Research question	Question number	Rank	Answerability	Efficacy	Effectiveness	Deliverabilty	Sustainability	Disease burden reduction	Equity	RPS	AEA
Health policy and system research	Studying system capacity to deliver effective inpatient interventions for infant <6m SAM	How should infant <6month SAM be defined?	1	1	94.3182	89.4737	94.1176	98.2759	89.6552	90.3846	91.6667	92.556	0.887625
Technical questions and interventions	Issues of age	What are the key opportunities/timings where infant SAM management can be incorporated with other healthcare programmes?	26	2	98.8372	90.5405	85.9375	93.1034	90.3846	92	84.7826	90.798	0.786019
Technical questions and interventions	Outpatient based interventions	What are the priority components of a package of care for outpatient treatment of infant<6month SAM?	50	3	85.8974	92.6471	95	94.8276	89.2857	94	83.3333	90.713	0.675153
Technical questions and interventions	Inpatient based interventions	Having detected SAM in the community, what is the efficacy of providing targeted skilled breastfeeding support to caregivers of stable infants?	48	4	86.9048	95.5882	88.7097	87.931	87.5	98	88	90.3762	0.573542
Health policy and system research	Studying system capacity to deliver effective outpatient interventions for uncomplicate infant <6m SAM	How can existing tools be adapted and/or linked together to better identify and manage infant<6month SAM?	29	5	91.6667	88.8889	87.8788	91.0714	96.1538	94.2308	81.25	90.1629	0.803242
Basic epidemiological research	Measuring the burden	What are the most feasible tools and techniques for assessing treatment programme coverage for infants <6month SAM?	14	6	89.4737	86.1111	88.2353	100	92.5926	84.6154	82	89.004	0.588009
Technical questions and interventions	Inpatient based interventions	What is the feasibility, effectiveness, cost effectiveness and impact of different approaches to promote early initiation and exclusivity of breastfeeding?	58	7	91.25	95.5882	86.3636	91.3793	88.8889	86	83.3333	88.9719	0.778157
Technical questions and interventions	Outpatient based interventions	What are the main barriers to existing in-patient interventions for infant <6m SAM and how might they be best addressed?	18	8	93.9024	93.0556	92.1875	87.931	83.9286	80	89.5833	88.6555	0.722599
Technical questions and interventions	Assessment tools	What is the effectiveness, cost, and safety of an outpatient focused treatment model for infants with SAM ?	21	9	89.1892	84.2857	93.3333	84.4828	78.8462	93.75	89.5833	87.6386	0.685213
Technical questions and interventions	Interventions to address "upstream" factors related to infant <6m SAM	Which supervision tools and approaches are most effective towards improving the front-line case management of infant <6month SAM?	27	10	95	86.7647	89.6552	91.3793	89.2857	84	77.0833	87.5955	0.704762
Basic epidemiological research	Measuring the burden	How can existing child health and nutrition reporting systems (i.e. Health Management Information Systems (HMIS), Minimum Reporting Package) be adapted to capture, monitor and audit data on infant <6month SAM? <br> <i><FONT COLOR="BLUE">Cross cutting: Q. IS IT ANSWERABLE?</i></FONT COLOR="BLUE">	28	11	92.6829	91.4286	80	96.5517	92.3077	83.3333	76.087	87.4845	0.730225
Technical questions and interventions	Outpatient based interventions	What role do CMAM programmes have in delivering outpatient-based treatment for infant <6month SAM?	22	12	90.7895	86.3636	89.6552	78.5714	82.6923	93.75	89.5833	87.3436	0.711447
Technical questions and interventions	Inpatient based interventions	How does breastfeeding status and/or change in breastfeeding status impact on infant <6month SAM?	5	13	93.1818	90.5405	90.9091	91.3793	82.1429	88.4615	74	87.2307	0.792306
Technical questions and interventions	Inpatient based interventions	What is the coverage of existing treatment programmes for infant <6month SAM?	13	14	89.2857	78.5714	84.375	84.4828	90.3846	81.25	93.75	86.0142	0.83511
Technical questions and interventions	Assessment tools	How can existing surveys of differing designs and at different levels be adapted to include infants <6month?	7	15	90	90.9091	81.6667	83.9286	86.5385	73.913	90.4762	85.3474	0.708121
Technical questions and interventions	Interventions to address "upstream" factors related to infant <6m SAM	What is the best way of supporting local ministries of health/nutrition to incorporate and prioritize infant <6month SAM in national guidelines?	17	16	84.1463	80.5556	76.6667	90.7407	83.3333	91.6667	89.1304	85.1771	0.770111
Basic epidemiological research	Measuring the burden	How should infant SAM health responsibilities be integrated into job descriptions for facility-based cadres, including duties, and supervision?	16	17	91.0256	77.2727	82.7586	91.6667	91.0714	82	76.087	84.5546	0.764254
Technical questions and interventions	Interventions to address "upstream" factors related to infant <6m SAM	How should treatments for acute illnesses (e.g. diarrhoea, pneumonia, sepsis) be adapted for infants <6month with SAM?	52	18	87.5	89.2857	88	90.9091	82.6087	84.0909	68.1818	84.368	0.833151
Technical questions and interventions	Assessment tools	What is the prevalence of infant <6month SAM in different settings?	2	19	87.5	75	83.8235	86.6667	81.0345	80	94	84.0035	0.5042
Technical questions and interventions	Outpatient based interventions	What is the role and cost (effectiveness) of cash transfers/cash equivalents in preventing and treating infant <6month SAM?	59	20	86.8421	78.7879	71.4286	89.1304	82.5	86.1111	90.9091	83.6727	0.747895
Technical questions and interventions	Interventions to address "upstream" factors related to infant <6m SAM	What tools should be used for clinical screening of common underlying conditions? (e.g. acute illness; HIV, TB, disability, feeding problems)	33	21	91.25	82.8125	79.3103	86.9565	80	80	83.3333	83.3804	0.805706
Technical questions and interventions	Outpatient based interventions	What role do women's groups have in delivering interventions for outpatient care of uncomplicated infant <6month SAM?	23	22	83.3333	75	76.7857	88.3333	85.1852	85.4167	86.9565	83.0015	0.806633
Basic epidemiological research	Understanding factors associated with infant <6m SAM	How should treatments for chronic illnesses (e.g. TB, HIV) be adapted for infants <6month with SAM?	53	23	89.3939	85.1852	83.3333	81.8182	80	84.0909	76.1905	82.8589	0.7517
Health policy and system research	Studying current system and treatment capacity	What are the general factors associated with developing infant <6month SAM? (e.g., Low birth weight etc)	8	24	86.0465	80.5556	79.6875	81.0345	77.7778	81.25	88	82.0503	0.721546
Technical questions and interventions	Assessment tools	What role do community volunteers have in delivering interventions for outpatient care of uncomplicated infant <6month SAM?	24	25	84.2105	79.4118	78.3333	84.4828	78.5714	87.5	80.4348	81.8492	0.51837
Basic epidemiological research	Understanding factors associated with infant <6m SAM	What is the feasibility, validity and accuracy of using MUAC with or without oedema to identify, monitor, and discharge infants at high risk of mortality? COLOR="BLUE">Assessment tools (including an assessment of their performance in identifying high-risk infants: sensitivity, specificity, positive predictive value, negative predictive value): Q. IS IT ANSWERABLE?</i></FONT COLOR="BLUE">	31	26	76.3889	86.7647	85	80	80.7692	84.7826	79.1667	81.8389	0.877338
Technical questions and interventions	Inpatient based interventions	What is the best breastmilk substitute during treatment for infants who cannot breastfeed or who need short-term supplementation during stabilisation?	39	27	83.75	78.5714	91.3793	90.3846	83.3333	81.25	63.6364	81.7579	0.816219
Basic epidemiological research	Understanding factors associated with infant <6m SAM	What tools should be used for assessing general maternal/caregiver health and nutrition status?	35	28	95	79.4118	80	77.5862	79.6296	74	84.7826	81.4872	0.813785
Technical questions and interventions	Interventions to address "upstream" factors related to infant <6m SAM	How do maternal factors (e.g. maternal mental health; maternal disease; maternal nutritional status) affect the outcomes from infant <6month SAM? COLOR="BLUE">Understanding factors associated with infant <6month SAM: Q. IS IT ANSWERABLE?</i><FONT COLOR="BLUE">	12	29	91.4634	83.3333	80.303	81.6667	67.8571	80	85.4167	81.4343	0.849821
Health policy and system research	Studying system capacity to deliver effective inpatient interventions for infant <6m SAM	What is the effectiveness and cost (effectiveness) of a short course of antibiotics in treatment of uncomplicated infant <6month SAM?	51	30	86.8421	91.9355	88.4615	81.25	70.8333	86.9565	63.0435	81.3318	0.584334
Technical questions and interventions	Outpatient based interventions	What is the cost (effectiveness) of in-patient treatment of infant <6 month SAM?	20	31	87.5	88.1579	79.0323	83.9286	82	72.7273	73.8095	81.0222	0.752896
Basic epidemiological research	Understanding factors associated with infant <6m SAM	At what stage (pre-conception, pregnancy, post partum) should the mother be targeted for support for optimal prevention of infant <6 month SAM? COLOR="BLUE">Interventions to address "upstream" factors related to infant<6month SAM: Q. IS IT ANSWERABLE?</i></FONT COLOR="BLUE">	54	32	79.4872	83.3333	78.5714	79.3103	76.9231	83.3333	85.4167	80.9108	0.65832
Technical questions and interventions	Assessment tools	How does being ex-low birth weight influence outcomes from infant <6month SAM?	10	33	88.0952	84.7222	75	71.6667	81.4815	77.0833	85.4167	80.4951	0.748722
Technical questions and interventions	Inpatient based interventions	What is the most effective transition phase strategy for in-patient infants moving from stabilisation to rehabilitation phase feeds?	41	34	87.5	81.8182	81.4815	88	86	77.0833	61.3636	80.4638	0.695092
Technical questions and interventions	Assessment tools	How does underlying disease in the infant affect outcomes from infant <6month SAM?	11	35	84.1463	80.5556	77.2727	76.6667	78.5714	87.5	78.2609	80.4248	0.733185
Health policy and system research	Studying system capacity to deliver effective outpatient interventions for uncomplicate infant <6m SAM	What tools should be used for assessing breastfeeding adequacy?	34	36	72.5	74.2424	75	88.8889	82.6923	85.4167	76.087	79.261	0.686484
Basic epidemiological research	Understanding factors associated with infant <6m SAM	How should infant SAM health responsibilities be integrated into job descriptions for community-based cadres, including duties, and supervision?	15	37	85	76.5625	82.7586	78.3333	80.3571	78	71.7391	78.9644	0.524647
Technical questions and interventions	Clinical interventions	What are the general best progostic indicators of poor/good outcomes from infant <6month SAM?	9	38	80.4878	72.3684	66.129	76.7857	75.9259	86.5385	93.75	78.8551	0.647494
Health policy and system research	Studying system capacity to deliver effective outpatient interventions for uncomplicate infant <6m SAM	For infants who cannot be breastfed, what is the most appropriate, effective, cost (effective), and safe means of artificial feeding in different contexts? COLOR="BLUE">Outpatient-based interventions: Q. IS IT ANSWERABLE?</i></FONT COLOR="BLUE">	44	39	78.0488	74.2857	80	90.7407	76	76	69.5652	77.8058	0.760575
Technical questions and interventions	Assessment tools	What is the feasibility, effectiveness, and cost (effectiveness) of interventions addressing household risk factors associated with infant <6 SAM? COLOR="BLUE">Interventions to address "upstream" factors related to infant<6month SAM: Q. IS IT ANSWERABLE?</i></FONT COLOR="BLUE">	56	40	78.9474	68.1818	66.0714	75.9259	77.0833	81.8182	95.4545	77.6404	0.574915
Technical questions and interventions	Interventions to address "upstream" factors related to infant <6m SAM	What is the most feasible and effective strategy for supporting infants who have been introduced to complementary foods far too early?	49	41	78.2051	78.5714	82.1429	75	69.2308	81.25	77.2727	77.3818	0.750159
Basic epidemiological research	Measuring the burden	What tools should be used for assessing the maternal/caregiver mental health?	36	42	72.0588	80	75	80.4348	71.7391	71.0526	87.5	76.8265	0.683815
Technical questions and interventions	Clinical interventions	What is effectiveness and cost (benefit) of baby-friendly employment and social policies to enable optimal infant feeding?	60	43	79.4872	80.6452	74.0741	75	75	71.0526	80	76.4656	0.564546
Health policy and system research	Studying current system and treatment capacity	What is the incidence of infant <6month SAM in different settings?	3	44	87.5	77.9412	78.125	73.2143	68.9655	72.9167	75	76.2375	0.680118
Health policy and system research	Studying system capacity to deliver effective interventions	What is the feasibility, effectiveness, and cost of interventions addressing maternal risk factors of infant <6month SAM?	55	45	70.2703	74.1935	69.6429	75	68	78.5714	90.4762	75.1649	0.536279
Basic epidemiological research	Measuring the burden	What is the feasibility, validity and accuracy of proxy indicators to identify low birth weight?	32	46	87.1429	80.6452	75	71.4286	70.4545	61.1111	80	75.1117	0.644226
Basic epidemiological research	Evaluating the existing interventions	What is the effectiveness and cost (effectiveness) of an intermediate 'baby tent' area allowing detailed clinical assessment/observation prior to inpatient admission? admission to an inpatient facility?	38	47	80	83.3333	78.8462	79.1667	64.5833	70	68.1818	74.873	0.610286
Basic epidemiological research	Measuring the burden	What is the effectiveness, cost, acceptability, and safety of different routes of supplementary feeds during stabilisation?	42	48	79.4872	73.5294	75.8621	85.1852	86.5385	60	59.0909	74.2419	0.867558
Health policy and system research	Studying system capacity to deliver effective outpatient interventions for uncomplicate infant <6m SAM	What is the feasibility, acceptability and cost(effectiveness) of Ready-to-Use Formula Milk in a short term emergency context?	46	49	81.5789	75	76.9231	71.1538	66.6667	78.2609	69.5652	74.1641	0.669695
Health policy and system research	Cross-cutting	What proportion of infants <6months with weight-for-height <-3z in different epidemiological settings have significantly reduced linear growth velocity?	6	50	87.8378	76.4706	74.1379	65.3846	58.3333	60.8696	80	71.862	0.857949
Health policy and system research	Cross-cutting	What is the feasibility, effectiveness, and cost (effectiveness) of interventions addressing societal and political risk factors of infant <6month SAM?	57	51	61.4286	70.9677	63.7931	62	70.8333	82.5	90.4762	71.7141	0.749734
Health policy and system research	Studying system capacity to deliver effective outpatient interventions for uncomplicate infant <6m SAM	What is the feasibility, validity and accuracy of using reduced growth velocity to identify, monitor, and discharge infants at high risk of mortality?	30	52	75.7143	81.25	78.3333	63.0435	61.5385	70.4545	66.6667	71.0001	0.820192
Health policy and system research	Studying system capacity to deliver effective inpatient interventions for infant <6m SAM	What is the feasibility, acceptability, and cost (including time) of wet nursing as an option for infants who cannot be breastfed by their mother (e.g. orphans)?	47	53	74.359	77.1429	73.0769	72.4138	65.3846	73.0769	61.3636	70.974	0.780982
Technical questions and interventions	Interventions to address "upstream" factors related to infant <6m SAM	What is the efficacy of any supplementary feeds vs. exclusive breastfeeding only where this is feasible?	43	54	80.2632	75	76.5625	74.0741	68.5185	60	57.1429	70.223	0.742997
Basic epidemiological research	Evaluating the existing interventions	What proportion of infants <6month with SAM have underlying disability or other chronic conditions?	4	55	61.4286	61.7647	57.4074	77.7778	68	64.5833	85.7143	68.0966	0.655923
Technical questions and interventions	Assessment tools	How can programmes manage artificial feeding so that there is appropriately targeted and adequate support to individual infants without 'spilling over' to others? community? <br> <i><FONT COLOR="BLUE">Studying system capacity to deliver effective outpatient interventions for uncomplicated infant <6month SAM (assuming that infant <6month SAM can be classified as complicated/uncomplicated in the sa…	25	56	69.2308	68.1818	53.7037	73.2143	61.1111	76.087	69.5652	67.2991	0.690452
Technical questions and interventions	Outpatient based interventions	What is the effectiveness and cost (effectiveness) of specialised lactose-free formula during inpatient stabilisation feeds, and how might lactose intolerant infants be identified?	40	57	78.5714	76.6667	73.0769	64.2857	60.5263	55.5556	57.8947	66.6539	0.609364
Technical questions and interventions	Outpatient based interventions	Is there a role for early introduction of complementary feeding before 6 months of age and in which subgroup of infants would this be indicated?	45	58	67.5	66.6667	68.9655	63.7931	59.2593	61.9048	69.0476	65.3053	0.838313
Health policy and system research	Cross-cutting	Should there be separate guideline sections such that slightly different interventions may be appropriate for different age groups?	37	59	78.2051	76.5625	60.7143	64.2857	58	60.4167	50	64.0263	0.728655
Basic epidemiological research	Measuring the burden	What is the feasibility, effectiveness and cost (effectiveness) of setting up breastmilk banking systems in different settings?	19	60	81.9444	62.1212	51.9231	48.1481	38.6364	52.381	35.7143	52.9812	0.646945
